# Supplementary material for: Sensitive Protein Detection Using Site-Specifically Oligonucleotide-Conjugated Nanobodies
Source: Anal Chem. 2022 Jul 5;94(28):10054–61. doi: 10.1021/acs.analchem.2c00584 (PMC9310004; doi:10.1021/acs.analchem.2c00584)
Supplement: Supplementary file 2 — ac2c00584_si_002.xlsx [file ac2c00584_si_002.xlsx]

## Sheet: Antibody PEA
	Conc pM	Mean	Stdev
	100	19.4077	0.00143967	31.5096
	10	21.2738	0.180103	31.5096
	1	24.4713	0.0428217	31.5096
	0.1	27.533	0.0355993	31.5096
	0.01	30.0277	0.012648	31.5096
	0.001	31.1373	0.340485	31.5096
	0.0001	31.3227	0.0674311	31.5096
	1e-05	31.7131	0.101734	31.5096
Formula: y = d+(a-d)/(1+(x/c)^b)
Status: Success											straight line graph
Number of completed minimizations: 2									-1,194ln(x) + 24,543			LODct	31.4079
Number of iterations: 135 (max: 6000)									R² = 0,9939			lnLODnm	-5.74947
Time: 5 ms												LODpM	0.00318447
Sum of residuals squared: 0.081032					Rodboard equation							R2	0.99951
Standard deviation: 0.10759					X-deived	x = c[(a-d)/y-d)-1]1/b
R2	0.99951			100pM	14.3044
Parameters:					5.25806
a	31.7647				1.85404
b	0.43782				0.730881
c	0.72215				0.23787
d	17.9828				0.0786698
					0.0546581
a-d= z	13.7819				0.00620846
y-d

## Sheet: Nanobody PEA
Conc,pM	Mean	Stdev
100	7.76853	0.117344	17.1432
10	7.97953	0.0792985	17.1432
1	9.86458	0.226281	17.1432
0.1	12.3507	0.000434164
0.01	14.8825	0.248419	17.1432
0.001	15.5742	0.38514
0.0001	17.3389	0.123626	17.1432
1e-05	18.1521	0.504431	17.1432
Formula: y = d+(a-d)/(1+(x/c)^b)
Status: Success
Number of completed minimizations: 2										straight line graph
Number of iterations: 180 (max: 6000)											LODct	16.6388
Time: 4 ms											lnLODnm	-7.86519
Sum of residuals squared: 0.98570					Rodboard equation						LODpM	0.000383875
Standard deviation: 0.37525					X-derived	x = c[(a-d)/y-d)-1]1/b					R2	0.979
R^2: 0.99167
Parameters:
a	18.439
b	0.34564
c	0.07237
d	6.55452
